# Supplementary material for: Primary-like Human Hepatocytes Genetically Engineered to Obtain Proliferation Competence as a Capable Application for Energy Metabolism Experiments in In Vitro Oncologic Liver Models
Source: Biology (Basel). 2022 Aug 9;11(8):1195. doi: 10.3390/biology11081195 (PMC9405410; doi:10.3390/biology11081195)
Supplement: Supplementary file 1 [file biology-11-01195-s001.zip]

Archive with 1 entries (1 files):
- biology-1786009-supplementary.pdf
